# Supplementary material for: Factors associated with compliance with Infection Prevention and Control measures during the COVID-19 pandemic among healthcare workers in Kampala City, Uganda
Source: PLoS One. 2023 Nov 1;18(11):e0293732. doi: 10.1371/journal.pone.0293732 (PMC10619793; doi:10.1371/journal.pone.0293732)
Supplement: S1 Dataset — (XLSX) [file pone.0293732.s001.xlsx]

## Sheet: IPC INDIVIDUAL FORM
RA	HF CODE	RESPONDENT CODE	Fac_Type	Fac_Level	department	Depart_type	Sex	Age	Age_cat	marital status	MARITAL _VR	religion	RELIGION_CORR	Designation	Design_type	Yrs practicing	Yrs_exp	mask generally used	frequently change mask	How often wear mask	MASK COMPLIANCE	Gloves bfr this interv	Gloves while treating patients	GLOVE COMPLIANCE	How freq_change glove	GLOVE FOR EACH PATIENT	Between Handwashing sanitizer	wash hands before	wash hands after	Compl Hand wasing	sanitize hands before	sanitize hands after	Compl hand sinitizer	HAND_HY COMPL	OVER ALL COMPL	PPE usage not real contact	HF provide	GDLNS/SOPs Availb	GDLS/SOPs Acess	COVID-19 IPC training	If 1: How many times?	last time IPC training	Last IPC training	training oral presentn	training e-learning/video	training interactn bedside trg	Hrs work/day	worked more hrs	breaks on duty
ML	LM2	1	1	3	Laboratory	5	0	22	0	1	1	2	2	Lab technician	3	2	0	0	0	3	1	1	2	0	2	1	1	3	2	0	3	3	1	1	0	0	Gloves Mask	1	1	1	1	More than 1 year	2	1	0	1	10	0	After 6h
ML	LM2	2	1	3	OPD	0	0	25	0	0	0	2	2	Nurse	2	1.5	0	0	0	3	1	1	3	1	1	0	1	1	2	0	3	2	0	0	0	0	Mask Gloves	1	1	1	6	Last 12 months	1	1	1	0	12	1	Do 0t have breaks
ML	LM2	3	1	3	OPD	0	1	25	0	0	0	3	2	Clinical Officer	1	2	0	1	3	2	0	0	2	0	2	1	0	2	3	0	1	3	0	0	0	1	Gloves	1	1	1	2	Last 6 months	1	1	1	1	12	1	Do 0t have breaks
ML	KC2	1	1	3	OPD	0	1	27	0	0	0	2	2	Lab technician	3	4	1	0	3	2	0	1	3	1	2	1	0	3	3	1	3	3	1	1	0	0	Mask Gloves	1	1	1	6	Last 6 months	1	1	0	0	24	1	12h
ML	KC2	2	1	3	OPD	0	0	24	0	1	1	0	0	Clinical Officer	1	2.2	0	0	0	2	0	1	2	0	2	1	0	3	3	1	3	3	1	1	0	0	Mask Gloves	1	1	1	6	Last 6 months	1	1	0	0	8	0	Do 0t have breaks
ML	SL2	2	1	3	OPD	0	1	28	0	0	0	0	0	intern	4	1	0	0	0	2	0	1	2	0	2	1	0	3	3	1	2	2	0	1	0	0	Mask Gloves	1	1	1	2	Last 6 months	1	1	0	1	12	1	After 6h
ML	SL2	1	1	3	Nursing	1	0	23	0	0	0	0	0	Nurse	2	1.5	0	0	1	2	0	1	2	0	2	1	0	2	3	0	3	3	1	1	0	1	Mask Gloves	1	0	1	3	Last 6 months	1	1	1	1	8	0	After 6h
ML	SL2	3	1	3	Consultation	0	1	32	1	0	0	0	0	Clinical Officer	1	5	1	0	0	2	0	1	2	0	2	1	0	3	3	1	2	3	0	1	0	0	Mask Gloves	1	1	1	7	More than 1 year	2	1	0	1	12	1	Do 0t have breaks
ML	SL2	4	1	3	Maternity	4	0	24	0	0	0	2	2	Nurse	2	2.5	0	0	1	2	0	1	3	1	2	1	0	3	3	1	3	3	1	1	0	0	Mask Gloves	1	1	1	5	Last 6 months	1	1	1	1	9	0	After 6h
OJ	SSMD	1	1	2	Maternity	4	0	26	0	0	0	2	2	Midwife	2	4	1	0	1	2	0	1	3	1	2	1	0	2	2	0	3	3	1	1	0	0	Mask Gloves	1	1	1	3	Last 6 months	1	1	1	1	12	1	Do 0t have breaks
OJ	SSMD	2	1	2	Laboratory	5	0	30	1	0	0	0	0	Lab technician	3	8	1	0	0	1	0	1	2	0	2	1	0	2	3	0	2	2	0	0	0	1	Mask Gloves	1	0	1	1	Last 12 months	1	1	0	0	10	0	After 6h
OJ	KC2	3	1	3	Immunisation	3	0	26	0	0	0	0	0	Midwife	2	5	1	0	0	3	1	1	3	1	2	1	0	3	3	1	3	2	0	1	1	1	Gloves Mask	1	1	1	6	Last 6 months	1	1	0	1	8	0	Do 0t have breaks
OJ	FHC	1	1	3	Clinical	1	0	40	2	0	0	2	2	Clinical Officer	1	18	2	0	0	3	1	0	0	0	0	0	0	1	1	0	3	3	1	1	0	0	Mask Gloves	1	1	1	1	More than 1 year	2	1	1	1	8	0	After 6h
OJ	FHC	2	1	3	Counselling	1	1	33	1	0	0	2	2	Counselor	1	18	2	0	0	3	1	0	1	0	0	0	0	3	3	1	3	3	1	1	0	0	Mask Gloves	1	1	1	3	Last 12 months	1	1	1	1	8	0	Do 0t have breaks
OJ	FHC	3	1	3	Counselling	1	0	45	2	2	1	0	0	Counselor	1	2	0	0	0	3	1	0	0	0	0	0	0	2	2	0	2	3	0	0	0	1	Mask Gloves	1	1	1	2	Last 12 months	1	1	1	1	8	0	Do 0t have breaks
OJ	FHC	4	1	3	Community supporter	1	0	38	1	0	0	2	2	Community Health worker	1	5	1	0	0	2	0	0	0	0	0	0	0	3	3	1	3	3	1	1	0	1	Mask Gloves	1	1	1	2	Last 12 months	1	1	1	1	8	0	After 6h
OJ	FHC	5	1	3	Pharmacy	5	1	43	2	0	0	3	2	Pharmacist	0	22	2	0	0	1	0	1	1	0	0	0	0	3	3	1	1	1	0	1	0	1	Mask Gloves	1	1	1	1	Last 12 months	1	1	1	1	8	0	After 6h
OJ	FHC	7	1	3	Laboratory	5	0	39	1	0	0	0	0	Lab technician	3	14	2	0	0	3	1	1	3	1	2	1	0	1	1	0	1	1	0	0	0	0	Gloves Mask	1	1	0	1	More than 1 year	2	1	0	1	8	0	Do 0t have breaks
ML	SL2	5	1	3	Laboratory	5	0	31	1	1	1	2	2	Lab technician	3	7	1	0	0	3	1	0	3	1	0	0	0	0	3	0	0	3	0	0	0	1	Gloves	1	0	1	2	Last 12 months	1	1	0	1	12	1	After 6h
ML	SL2	6	1	3	Maternity	4	0	28	0	0	0	0	0	Midwife	2	9	1	1	0	3	1	0	2	0	2	1	1	0	2	0	1	1	0	0	0	0	Gloves	1	0	1	2	Last 6 months	1	1	0	1	10	0	After 6h
OJ	FHC	5	1	3	Counselling	1	0	35	1	2	1	2	2	Counselor	1	0.9	0	0	0	3	1	0	0	0	0	0	0	3	3	1	3	3	1	1	0	0	Mask Gloves	1	1	0	0	Never had	0				8	0	Do 0t have breaks
OJ	FHC	9	1	3	Triage	0	0	55	2	2	1	2	2	Counselor	1	20	2	0	0	2	0	0	0	0	0	0	0	3	3	1	3	3	1	1	0	0	Mask Gloves	1	1	0	0	Never had	0				8	0	Do 0t have breaks
OJ	FHC	9	1	3	Children's clinic	3	0	39	1	0	0	2	2	Counselor	1	5	1	0	0	3	1	0	0	0	0	0	1	1	1	0	3	3	1	1	0	0	Mask Gloves	1	1	1	3	Last 12 months	1	0	0	1	8	0	After 4h
ML	SSMD	3	1	2	Maternity	4	0	36	1	0	0	2	2	Midwife	2	8	1	2	1	2	0	1	2	0	2	1	0	2	2	0	2	2	0	0	0	0	Gloves	1	1	1	4	Last 12 months	1	1	1	1	12	1	Do 0t have breaks
ML	SSMD	4	1	2	OPD	0	0	38	1	0	0	0	0	Clinical Officer	1	10	1	2	1	2	0	1	2	0	2	1	1	2	2	0	2	2	0	0	0	1	Gloves	1	1	1	3	Last 6 months	1	1	1	1	8	0	Do 0t have breaks
ML	SSMD	5	1	2	Clinical	1	1	32	1	1	1	0	0	Clinical Officer	1	3	0	2	0	3	1	1	3	1	2	1	1	2	1	0	3	3	1	1	1	1	Mask Gloves	1	1	1	3	Last 12 months	1	1	0	1	12	1	Do 0t have breaks
ML	SSMD	6	1	2	Maternity	4	0	30	1	0	0	0	0	Midwife	2	10	1	0	2	2	0	1	3	1	2	1	0	1	3	0	1	3	0	0	0	1	Mask Gloves	1	1	1	2	Last 6 months	1	1	0	1	12	1	Do 0t have breaks
ML	SSMD	7	1	2	Nursing	1	0	35	1	0	0	2	2	Nurse	2	13	2	0	0	2	0	1	2	0	2	1	0	1	2	0	1	2	0	0	0	1	Mask Gloves	1	1	1	1	Last 12 months	1	1	0	1	12	1	Do 0t have breaks
ML	SSMD	8	1	2	Maternity	4	0	28	0	0	0	0	0	Nurse	2	10	1	0	0	2	0	1	2	0	2	1	0	2	2	0	2	2	0	0	0	0	Gloves	1	1	1	1	Last 12 months	1	1	1	1	12	1	Do 0t have breaks
ES	K3	1	0	2	Laboratory	5	0	24	0	1	1	2	2	Lab technician	3	1	0	0	0	3	1	1	3	1	2	1	1	3	3	1	3	3	1	1	1	0	Mask Gloves	1	1	1	6	Last 6 months	1	1	1	1	8	0	After 4h
ES	K3	2	0	2	Laboratory	5	0	34	1	0	0	0	0	Lab technician	3	8	1	0	0	3	1	1	2	0	1	0	0	2	3	0	2	3	0	0	0	0	Mask Gloves	1	1	1	2	Last 12 months	1	1	1	1	8	0	Do 0t have breaks
ES	K3	3	0	2	OPD	0	0	49	2	2	1	2	2	Counselor	1	5	1	0	0	2	0	0	0	0	0	0	1	2	0	0	3	3	1	1	0	1	Mask	1	1	0	0	Never had	0				8	0	After 4h
ES	K3	4	0	2	OPD	0	1	54	2	0	0	2	2	Counselor	1	9	1	1	1	3	1	0	0	0	0	0	1	3	3	1	3	3	1	1	0	0	Mask Gloves	1	1	1	1	More than 1 year	2	0	0	1	8	0	After 4h
ES	K3	5	0	2	OPD	0	1	26	0	0	0	2	2	Nurse	2	2	0	0	1	0	0	0	0	0	0	0	0	2	2	0	0	0	0	0	0	1	Mask	1	1	1	1	Last 6 months	1	1	1	0	8	0	Do 0t have breaks
ES	K3	6	0	2	OPD	0	0	32	1	1	1	2	2	Counselor	1	4	1	1	0	3	1	0	0	0	0	0	0	3	3	1	3	3	1	1	0	1	Gloves	1	1	1	2	Last 6 months	1	1	1	1	8	0	After 6h
ES	K3	7	0	2	OPD	0	1	22	0	1	1	0	0	Counselor	1	3	0	0	0	3	1	0	0	0	0	0	1	0	0	0	2	2	0	0	0	0	Mask	1	1	1	1	Last 6 months	1	1	0	1	8	0	When the patients' line is less
ES	K3	8	0	2	OPD	0	1	43	2	0	0	2	2	Nurse	2	5	1	2	0	3	1	0	0	0	0	0	1	1	1	0	3	3	1	1	0	0	Mask Gloves	1	1	1	14	This month	1		0	1	8	0	Do 0t have breaks
ES	K3	9	0	2	Consultation	0	0	30	1	0	0	2	2	Clinical Officer	1	4	1	0	0	3	1	0	0	0	0	0	0	2	2	0	3	3	1	1	0	1	Mask Gloves	1	1	1	1	Last 12 months	1	1	1	1	8	0	Do 0t have breaks
ES	K3	10	0	2	EID	4	0	29	0	2	1	2	2	Counselor	1	5	1	0	0	3	1	0	0	0	0	0	1	1	1	0	3	3	1	1	0	0	Gloves	1	1	1	14	This month	1		0	1	8	0	After working on the patients
ES	K3	11	0	2	HAART	0	0	43	2	0	0	2	2	Counselor	1	10	1	0	0	2	0	1	0	0	0	0	0	2	2	0	3	2	0	0	0	0	Mask Gloves	1	1	1	1	Last 6 months	1	0	1	1	8	0	After 6h
ES	K3	12	0	2	EID	4	0	32	1	1	1	2	2	Counselor	1	5	1	0	0	3	1	0	0	0	0	0	1	1	1	0	3	3	1	1	0	0	Mask Gloves	1	1	1	6	This month	1		1	1	8	0	Do 0t have breaks
ES	K3	13	0	2	TB Clinic	1	0	42	2	0	0	1	1	Nurse	2	20	2	0	2	3	1	1	2	0	2	1	1	3	3	1	3	3	1	1	0	0	Mask Gloves	1	1	1	2	This month	1		1	1	8	0	Do 0t have breaks
ES	K3	14	0	2	TB Clinic	1	0	40	2	0	0	2	2	Nurse	2	15	2	0	0	3	1	1	0	0	0	0	1	2	2	0	2	2	0	0	0	0	Mask Gloves	1	1	1	5	This month	1		1	1	8	0	Do 0t have breaks
ES	K3	15	0	2	OPD	0	0	26	0	1	1	0	0	Intern	4	6	1	0	0	3	1	1	3	1	1	0	0	3	3	1	3	2	0	1	1	1	Mask Gloves	1	1	0	0	Never had	0				6	0	2 hours
ES	K3	16	0	2	Pharmacy	5	0	22	0	1	1	0	0	Intern	4	0.6	0	0	0	1	0	0	0	0	0	0	1	3	3	1	3	3	1	1	0	0	Gloves Mask	1	1	0	0	Never had	0				4	0	After 4h
ES	K3	17	0	2	Pharmacy	5	0	45	2	0	0	2	2	Nurse	2	10	1	0	0	3	1	0	0	0	0	0	1	2	2	0	3	3	1	1	0	1	Mask Gloves	1	1	1	12	This month	1		1	1	8	0	Do 0t have breaks
ES	K3	18	0	2	NCD	1	1	32	1	0	0	2	2	Doctor	0	3	0	0	0	3	1	0	0	0	0	0	1	1	1	0	3	3	1	1	0	0	Mask Gloves	1	1	1	2	Last 6 months	1	1	1	1	8	0	After 4h
ES	K3	19	0	2	ANC	4	0	30	1	0	0	0	0	Midwife	2	10	1	1	0	3	1	0	0	0	0	0	0	2	2	0	1	1	0	0	0	0	Gloves Mask	1	1	1	2	Last 12 months	1	1	1	1	9	0	Do 0t have breaks
ES	K3	20	0	2	ANC	4	0	42	2	0	0	0	0	Midwife	2	15	2	1	0	3	1	1	1	0	0	0	0	2	2	0	1	1	0	0	0	0	Mask Gloves	1	1	1	2	Last 6 months	1	1	1	1	8	0	After 4h
ES	K3	21	0	2	FP / Cancer screening	4	0	48	2	0	0	2	2	Midwife	2	10	1	0	0	3	1	1	2	0	2	1	0	2	2	0	2	2	0	0	0	0	Mask Gloves	1	1	1	3	Last 6 months	1	1	1	1	8	0	Do 0t have breaks
ES	K3	22	0	2	Theater	2	0	32	1	0	0	0	0	Nurse	2	8	1	0	0	2	0	0	1	0	0	0	1	2	2	0	2	2	0	0	0	0	Mask Gloves	1	1	1	4	Last 6 months	1	1	1	1	8	0	After 4h
ES	K3	23	0	2	Theater	2	1	26	0	1	1	1	1	Clinical Officer	1	3	0	0	2	3	1	1	2	0	2	1	1	2	2	0	2	2	0	0	0	1	Mask Gloves	1	1	1	5	Last 6 months	1	1	1	1	8	0	After 4h
ES	K3	24	0	2	Laboratory	5	1	25	0	1	1	0	0	Lab technician	3	1	0	0	2	3	1	1	3	1	1	0	1	3	2	0	3	3	1	1	1	0	Gloves	1	1	0	0	Never had	0				6	0	After 4h
ML	K3	25	0	2	FP / Cancer screening	4	0	35	1	1	1	2	2	Clinical Officer	1	3	0	0	2	3	1	1	3	1	2	1	1	3	3	1	1	1	0	1	1	0	Mask Gloves	1	0	1	2	Last 6 months	1	1	0	1	8	0	Do 0t have breaks
ML	K3	26	0	2	OPD	0	1	48	2	0	0	2	2	Nurse	2	8	1	0	0	3	1	0	0	0	0	0	1	3	3	1	1	1	0	1	0	0	Mask Gloves	1	0	0		Last 6 months	1	1	0	0	8	0	Do 0t have breaks
ML	K3	27	0	2	OPD	0	0	30	1	0	0	0	0	Nurse	2	9	1	0	0	2	0	1	0	0	2	1	1	1	1	0	2	2	0	0	0	0	Mask Gloves	1	1	1	2	Last 12 months	1	1	0	1	12	1	After 4h
ML	K3	28	0	2	Immunisation	3	0	57	2	2	1	3	2	Nurse	2	35	2	0	0	3	1	0	0	0	2	1	1	2	1	0	3	3	1	1	0	0	Mask Gloves	1	0	0	0	Never had	0				8	0	After 6h
OJ	B2	1	0	3	ANC	4	0	35	1	0	0	1	1	Midwife	2	10	1	2	1	3	1	1	3	1	2	1	1	2	3	0	3	3	1	1	1	1	Gloves Mask	1	1	0	1	More than 1 year	2	1	0	0	8	0	Do 0t have breaks
OJ	B2	2	0	3	ANC	4	0	21	0	0	0	2	2	Intern	4	2	0	0	2	3	1	1	2	0	2	1	1	3	3	1	3	3	1	1	0	0	Mask Gloves	1	1	1	1	This month	1		1	0	8	0	Do 0t have breaks
OJ	B2	3	0	3	Immunisation	3	0	29	0	0	0	2	2	Nurse	2	6	1	0	0	2	0	0	1	0	0	0	1	1	1	0	3	3	1	1	0	0	Mask Gloves	1	0	1	1	More than 1 year	2	0	0	0	8	0	Do 0t have breaks
OJ	B2	4	0	3	Laboratory	5	0	19	0	1	1	0	0	Lab technician	3	1	0	0	0	2	0	1	3	1	2	1	1	2	3	0	3	3	1	1	0	0	Mask Gloves	1	1	0	0	Never had	0				8	0	Do 0t have breaks
OJ	B2	5	0	3	Laboratory	5	0	20	0	1	1	2	2	Lab technician	3	1	0	0	0	2	0	1	3	1	2	1	0	2	2	0	3	3	1	1	0	0	Gloves Mask	0	1	1	0	Never had	0				8	0	Do 0t have breaks
OJ	B2	6	0	3	Laboratory	5	0	22	0	1	1	1	1	Lab technician	3	1	0	0	0	3	1	1	3	1	2	1	1	2	2	0	3	3	1	1	1	0	Mask Gloves	1	1	0	0	Never had	0				8	0	Do 0t have breaks
OJ	B2	7	0	3	Laboratory	5	1	28	0	1	1	0	0	Lab technician	3	3	0	0	0	2	0	1	3	1	2	1	1	2	3	0	3	3	1	1	0	0	Mask Gloves	1	1	1		Last 12 months	1	1	1	0	8	0	Do 0t have breaks
OJ	B2	8	0	3	Laboratory	5	0	35	1	0	0	2	2	Community Health worker	1	3	0	0	0	3	1	1	1	0	2	1	0	3	2	0	3	3	1	1	0	0	Mask Gloves	1	1	1	2	This month	1		1	1	8	0	After 4h
OJ	B2	9	0	3	Dispensary	5	0	30	1	0	0	2	2	Nurse	2	11	2	0	2	3	1	0	2	0	1	0	1	3	3	1	2	3	0	1	0	0	Mask Gloves	1	1	1	2	Last 6 months	1	1	1	1	8	0	Do 0t have breaks
OJ	B2	10	0	3	Counselling	1	1	24	0	1	1	0	0	Counselor	1	3	0	2	2	1	0	1	1	0	1	0	0	1	3	0	3	3	1	1	0	0	Gloves Mask	1	1	0	0	Never had	0				8	0	After 4h
OJ	B2	11	0	3	Counselling	1	0	24	0	1	1	2	2	Counselor	1	2	0	0	0	3	1	0	0	0	0	0	1	1	3	0	3	3	1	1	0	0	Gloves Mask	1	1	0	0	Never had	0				8	0	Do 0t have breaks
OJ	B2	12	0	3	Pharmacy	5	0	50	2	2	1	2	2	Counselor	1	26	2	2	1	3	1	0	0	0	0	0	1	3	3	1	3	3	1	1	0	1	Mask Gloves	1	1	0	1	More than 1 year	2	1	0	1	8	0	Do 0t have breaks
ON	ROK	1	1	3	Counselling	1	0	43	2	0	0	0	0	Counselor	1	3	0	1	1	3	1	1	1	0	0	0	1	3	3	1	3	3	1	1	0	0	Mask	1	1	1	4	More than 1 year	2	1	1	1	8	0	After 6h
ON	ROM	1	1	2	Immunisation	3	0	40	2	2	1	1	1	Nurse	2	13	2	1	2	3	1	0	2	0	2	1	0	0	2	0	3	3	1	1	0	1	Gloves	1	1	1	2	Last 12 months	1	1	1	1	6	0	After 6h
ON	ROK	2	1	3	Community supporter	1	0	50	2	0	0	0	0	Community Health worker	1	21	2	0	2	3	1	0	1	0	0	0	1	3	3	1	3	3	1	1	0	0	Mask Gloves	1	0	1	12	This month	1		1	1	8	0	After 4h
ON	ROK	3	1	3	Community supporter	1	0	42	2	0	0	2	2	Community Health worker	1	12	2	0	1	1	0	0	3	1	2	1	1	3	3	1	3	3	1	1	0	1	Mask Gloves	1	1	1	1	This month	1		1	1	8	0	After 4h
ON	ROK	4	1	3	Community supporter	1	0	47	2	2	1	0	0	Community Health worker	1	10	1	0	1	2	0	0	0	0	0	0	1	3	3	1	3	3	1	1	0	0	Mask	1	1	1	1	More than 1 year	2	1	1	1	12	1	After 4h
ON	ROM	2	1	2	Medical	1	1	35	1	0	0	2	2	Doctor	0	6	1	0	3	0	0	0	0	0	0	0	0	2	2	0	2	2	0	0	0	0	Gloves	1	1	0	0	Never had	0				8	0	After 6h
ON	ROK	5	1	3	Counselling	1	0	50	2	2	1	0	0	Community Health worker	1	19	2	0	1	3	1	0	1	0	0	0	0	2	2	0	2	2	0	0	0	1	Mask Gloves	1	1	1	2	This month	1		1	1	8	0	After 6h
ON	ROM	3	1	2	Medical	1	1	31	1	0	0	2	2	Doctor	0	4	1	0	3	0	0	0	0	0	0	0	0	2	2	0	2	2	0	0	0	1	Gloves	1	1	1	5	Last 12 months	1	1	1	1	8	0	After 6h
ES	ROK	6	1	3	EID	4	1	22	0	1	1	0	0	Intern	4	0.6	0	0	2	2	0	0	1	0	0	0	0	3	3	1	1	1	0	1	0	1	Mask	1	1	1	3	Last 6 months	1	1	1	1	8	0	After 4h
ES	ROK	7	1	3	EID	4	1	29	0	0	0	0	0	Intern	4	0.6	0	1	0	3	1	0	0	0	0	0	1	1	1	0	3	3	1	1	0	1	Mask Gloves	1	1	1	1	Last 12 months	1	1	1	0	8	0	After 4h
ES	ROK	8	1	3	EID	4	0	28	0	0	0	2	2	Community Health worker	1	5	1	1	0	2	0	1	0	0	0	0	0	2	3	0	1	1	0	0	0	1	Gloves	1	1	1	1	More than 1 year	2	1	1	1	8	0	After 4h
ES	ROK	9	1	3	Laboratory	5	1	26	0	1	1	1	1	Lab technician	3	5	1	0	0	3	1	1	3	1	2	1	0	2	2	0	2	2	0	0	0	1	Mask Gloves	1	1	1	2	Last 6 months	1	1	0	1	8	0	2h
ES	ROK	10	1	3	Community supporter	1	1	26	0	1	1	2	2	Community Health worker	1	6	1	2	0	2	0	0	0	0	0	0	1	2	2	0	3	3	1	1	0	0	Mask	1	1	1	2	Last 6 months	1	1	1	1	8	0	After 4h
ES	ROK	11	1	3	Counselling	1	0	30	1	0	0	0	0	Counselor	1	5	1	0	1	3	1	1	1	0	2	1	0	2	2	0	1	1	0	0	0	1	Gloves	1	1	1	1	Last 6 months	1	1	1	1	8	0	After 4h
ES	ROM	4	1	2	Counselling	1	0	34	1	0	0	0	0	Counselor	1	8	1	0	0	2	0	1	1	0	2	1	0	2	2	0	1	1	0	0	0	1	Gloves	1	1	1	2	Last 6 months	1	1	1	0	8	0	Do 0t have breaks
ES	ROM	5	1	2	Laboratory	5	0	24	0	1	1	1	1	Lab technician	3	2	0	0	0	2	0	1	2	0	2	1	0	2	2	0	2	1	0	0	0	1	Gloves	1	1	0	0	Never had	0				8	0	When there are 0 patients
ES	ROM	6	1	2	Laboratory	5	1	20	0	1	1	0	0	Lab technician	3	0.7	0	0	0	3	1	1	2	0	2	1	1	2	2	0	2	2	0	0	0	1	Mask Gloves	1	1	0	0	Never had	0				7	0	After 4h
ES	ROM	7	1	2	OPD	0	1	34	1	0	0	2	2	Medical student	4	0.6	0	0	1	2	0	0	1	0	0	0	0	2	2	0	0	0	0	0	0	1	Gloves Mask	1	1	1	1	Last 6 months	1	1	1	1	8	0	When patients are few
ES	ROM	8	1	2	Laboratory	5	1	39	1	0	0	3	2	Lab technician	3	14	2	2	0	2	0	1	2	0	1	0	0	2	2	0	1	1	0	0	0	1	Mask Gloves	1	1	1	2	Last 12 months	1	1	1	1	8	0	When patients are few
ES	RBC2	1	1	3	HBC	0	0	25	0	0	0	0	0	Counselor	1	5	1	0	0	2	0	1	0	0	0	0	1	1	1	0	2	2	0	0	0	1	Gloves	1	1	1	1	Last 6 months	1	1	1	1	8	0	After 4h
ES	RBC2	3	1	3	CBM	1	1	46	2	0	0	3	2	Community Health worker	1	7	1	2	0	3	1	1	1	0	0	0	1	1	1	0	3	3	1	1	0	1	Mask	1	1	1	2	Last 6 months	1	1	1	1	8	0	After 4h
ES	RBC2	4	1	3	CBM	1	0	49	2	0	0	0	0	Nurse	2	10	1	2	0	3	1	0	2	0	2	1	1	2	2	0	2	3	0	0	0	0	Gloves	1	1	1	3	Last 6 months	1	1	1	1	8	0	After 4h
ES	RBC2	5	1	3	CBM	1	0	51	2	2	1	0	0	Counselor	1	15	2	0	1	2	0	1	2	0	1	0	0	2	2	0	1	1	0	0	0	0	Gloves	1	1	1	1	More than 1 year	2	1	1	1	8	0	Depending on the nature of the work
ML	ROK	12	1	3	Medical	1	0	29	0	0	0	2	2	Nurse	2	7	1	0	3	0	0	0	0	0	0	0	1	1	1	0	3	3	1	1	0	0	Mask Gloves	1	1	1	3	Last 6 months	1	1	0	0	8	0	Specify
ML	ROK	13	1	3	Medical	1	1	36	1	0	0	0	0	Clinical Officer	1	6	1	2	3	3	1	1	3	1	2	1	1	1	1	0	3	3	1	1	1	0	Mask Gloves	1	1	1	2	Last 6 months	1	1	0	0	8	0	After 6h
ML	ROM	9	1	2	Medical	1	0	26	0	1	1	0	0	intern	4	1	0	0	3	3	1	0	0	0	2	1	1	0	3	0	0	3	0	0	0	0	Gloves	1	1	1	4	Last 6 months	1	1	0	1	8	0	After 4h
OJ	RBC2	2	1	3	Laboratory	5	0	33	1	1	1	2	2	Lab technician	3	3	0	1	3	3	1	1	3	1	2	1	0	3	2	0	2	2	0	0	0	0	Gloves Mask	1	1	1	1	Last 12 months	1	1	0	1	8	0	Do 0t have breaks
ML	B4	1	1	1	Pharmacy	5	1	26	0	1	1	0	0	Pharmacist	0	4	1	0	0	2	0	0	0	0	0	0	1	3	3	1	3	3	1	1	0	0	Mask Gloves	1	0	1	2	Last 12 months	1	1	0	0	8	0	After 4h
ML	B4	2	1	1	Triage	0	0	30	1	0	0	3	2	Medical assitant	2	6	1	0	2	3	1	0	0	0	0	0	1	0	0	0	3	3	1	1	0	0	Mask Gloves	1	1	1	6	This month	1		0	0	8	0	After 4h
ML	B4	3	1	1	Theater	2	1	49	2	0	0	0	0	Anesthetist	0	22	2	0	2	3	1	1	3	1	2	1	0	3	3	1	2	2	0	1	1	0	Mask Gloves	1	0	0	0	Never had	0				10	0	After 6h
ML	B4	4	1	1	Theater	2	0	38	1	0	0	0	0	Medical assitant	2	11	2	0	1	3	1	1	3	1	2	1	0	3	3	1	3	3	1	1	1	1	Mask Gloves	1	0	1	1	Last 12 months	1	1	0	1	12	1	12h
ML	B4	5	1	1	Theater	2	0	24	0	1	1	2	2	Medical assitant	2	2	0	0	0	3	1	1	3	1	2	1	0	3	3	1	0	3	0	1	1	1	Gloves Mask	1	1	1	5	Last 6 months	1	1	0	1	8	0	After 6h
ML	B4	6	1	1	OPD	0	0	27	0	0	0	2	2	Doctor	0	2	0	0	0	3	1	1	3	1	2	1	0	2	2	0	3	3	1	1	1	0	Mask Gloves	1	1	1	4	Last 6 months	1	1	0	1	12	1	Do 0t have breaks
ML	B4	7	1	1	ANC	4	0	27	0	0	0	0	0	Midwife	2	5	1	0	0	3	1	0	1	0	2	1	1	2	2	0	3	3	1	1	0	0	Mask Gloves	1	0	1	2	Last 6 months	1	1	0	0	12	1	After 4h
ML	B4	8	1	1	Maternity	4	0	24	0	1	1	2	2	Midwife	2	2	0	0	0	3	1	1	2	0	2	1	0	3	3	1	2	2	0	1	0	0	Mask Gloves	1	0	1	1	Last 6 months	1	1	0	1	12	1	After 4h
ML	B4	9	1	1	OPD	0	0	27	0	0	0	2	2	Nurse	2	5	1	0	0	3	1	1	3	1	2	1	1	3	3	1	3	3	1	1	1	1	Mask Gloves	1	1	1	8	Last 6 months	1	1	0	1	12	1	Do 0t have breaks
ML	B4	10	1	1	OPD	0	0	37	1	0	0	2	2	Nurse	2	7	1	0	1	3	1	0	2	0	2	1	0	2	3	0	2	3	0	0	0	0	Mask Gloves	1	1	1	1	More than 1 year	2	1	0	0	12	1	Do 0t have breaks
ML	B4	11	1	1	Dental	2	0	40	2	0	0	0	0	Nurse	2	10	1	0	0	3	1	1	3	1	2	1	0	3	3	1	3	3	1	1	1	0	Mask Gloves	1	1	1	2	Last 12 months	1	1	1	0	12	1	Do 0t have breaks
ML	B4	12	1	1	Maternity	4	0	34	1	0	0	2	2	Nurse	2	10	1	2	3	3	1	0	2	0	2	1	0	0	2	0	3	3	1	1	0	1	Mask Gloves	1	0	1	2	This month	1		0	0	12	1	After 4h
ML	B4	13	1	1	Maternity	4	0	27	0	1	1	2	2	Midwife	2	2	0	0	0	3	1	1	2	0	2	1	1	2	2	0	3	3	1	1	0	0	Mask Gloves	1	0	1	1	Last 12 months	1	1	0	1	12	1	After 4h
ML	B4	14	1	1	Pharmacy	5	0	27	0	0	0	2	2	Pharmacist	0	4	1	0	0	3	1	0	3	1	2	1	1	0	0	0	3	3	1	1	1	0	Mask Gloves	1	0	1	2	Last 6 months	1	1	0	0	8	0	After 4h
ML	B4	15	1	1	OPD	0	1	30	1	1	1	0	0	Nurse	2	5	1	0	0	2	0	1	2	0	0	0	0	3	2	0	0	0	0	0	0	0	Mask Gloves	1	0	1	4	Last 6 months	1	1	0	1	10	0	After 4h
ML	B4	16	1	1	Imaging	5	0	48	2	0	0	0	0	Doctor	0	22	2	0	0	3	1	1	3	1	2	1	0	3	3	1	3	3	1	1	1	0	Mask Gloves	1	0	1	1	Last 12 months	1	1	0	0	8	0	After 4h
ES	B4	17	1	1	Maternity	4	0	40	2	0	0	0	0	Doctor	0	4	1	0	0	3	1	1	1	0	2	1	0	1	2	0	0	3	0	0	0	0	Mask Gloves	1	1	1	1	This month	1		1	1	8	0	After 6h
ES	B4	18	1	1	Dental	2	1	36	1	0	0	2	2	Clinical Officer	1	11	2	0	0	3	1	1	3	1	2	1	1	3	3	1	3	3	1	1	1	1	Mask Gloves	1	1	1	5	This month	1		1	1	8	0	After 6h
ES	B4	19	1	1	OPD	0	1	37	1	0	0	0	0	Doctor	0	12	2	0	0	2	0	1	0	0	2	1	1	0	2	0	3	0	0	0	0	0	Mask Gloves	1	1	0	0	Never had	0				8	0	After 6h
ES	B4	20	1	1	Dental	2	1	36	1	0	0	0	0	Doctor	0	4	1	0	0	2	0	1	3	1	0	0	1	1	1	0	2	2	0	0	0	0	Mask	1	1	0	0	Never had	0				8	0	After 6h
ES	B4	21	1	1	Laboratory	5	1	45	2	0	0	0	0	Lab technician	3	18	2	0	0	2	0	0	0	0	0	0	1	0	1	0	2	2	0	0	0	0	Mask Gloves	1	1	1	1	Last 12 months	1	1	1	1	8	0	Do 0t have breaks
ML	B4	22	1	1	OPD	0	1	23	0	1	1	0	0	Nurse	2	1	0	0	0	3	1	1	2	0	2	1	0	2	2	0	3	3	1	1	0	0	Gloves Mask	1	0	1	1	Last 12 months	1	1	0	0	12	1	After 4h
ML	B4	23	1	1	Pharmacy	5	1	28	0	0	0	0	0	Nurse	2	5	1	0	0	3	1	1	1	0	2	1	1	1	2	0	3	3	1	1	0	1	Mask Gloves	1	0	1	1	Last 12 months	1	1	0	0	12	1	After 4h
ML	B4	24	1	1	Laboratory	5	0	30	1	0	0	0	0	Lab technician	3	6	1	0	0	2	0	1	3	1	2	1	0	0	1	0	0	1	0	0	0	0	Mask Gloves	1	1	1	1	Last 12 months	1	1	0	1	12	1	After 4h
ML	B4	25	1	1	Maternity	4	0	31	1	0	0	2	2	Midwife	2	7	1	0	0	3	1	1	2	0	2	1	0	1	2	0	3	3	1	1	0	1	Mask Gloves	1	0	0	0	Never had	0				12	1	After 4h
ML	B4	26	1	1	Maternity	4	0	40	2	2	1	0	0	Midwife	2	15	2	0	1	2	0	1	3	1	2	1	1	0	0	0	3	3	1	1	0	0	Mask Gloves	1	0	1	1	Last 12 months	1	1	0	1	12	1	After 4h
ML	B4	27	1	1	OPD	0	0	36	1	0	0	0	0	Nurse	2	10	1	0	0	3	1	1	3	1	2	1	0	0	3	0	3	0	0	0	0	0	Mask Gloves	1	0	1	1	Last 12 months	1	1	0	0	12	1	After 4h
ML	B4	28	1	1	OPD	0	1	39	1	0	0	0	0	Doctor	0	6	1	2	0	2	0	1	2	0	2	1	1	1	1	0	3	3	1	1	0	0	Mask Gloves	1	1	1	1	Last 6 months	1	1	0	1	8	0	After 4h
ML	B4	29	1	1	Laboratory	5	1	30	1	0	0	3	2	Lab technician	3	4	1	0	0	3	1	1	3	1	2	1	0	1	2	0	3	3	1	1	1	0	Mask Gloves	1	1	1	1	Last 6 months	1	1	0	1	8	0	After 4h
ML	B4	30	1	1	Maternity	4	1	30	1	1	1	1	1	Nurse	2	7	1	0	1	3	1	1	3	1	2	1	0	3	3	1	3	3	1	1	1	0	Mask Gloves	1	1	0	0	Never had	0				8	0	After 4h
ON	NRH	1	0	0	Nutrition	3	0	23	0	1	1	2	2	Nurse	2	2	0	0	0	3	1	0	0	0	0	0	1	1	3	0	3	2	0	0	0	1	Gloves	1	1	1	1	Last 12 months	1	1	1	1	6	0	Do 0t have breaks
ON	NRH	2	0	0	Surgery	2	1	26	0	1	1	2	2	Intern	4	0.7	0	0	1	3	1	1	3	1	2	1	0	2	2	0	2	2	0	0	0	0	Gloves Mask	1	0	1	1	Last 12 months	1	1	1	1	9	0	After 6h
ON	NRH	3	0	0	Surgery	2	0	22	0	1	1	2	2	Intern	4	0.2	0	0	1	3	1	1	3	1	2	1	0	3	3	1	1	1	0	1	1	0	Gloves	1	0	1	3	Last 12 months	1	1	0	0	8	0	Do 0t have breaks
ON	NRH	4	0	0	Surgery	2	1	22	0	1	1	0	0	Intern	4	1	0	0	1	3	1	1	2	0	2	1	1	2	2	0	2	2	0	0	0	1	Gloves	1	1	1	1	More than 1 year	2	0	0	1	8	0	After 6h
ON	NRH	5	0	0	Medical ward	1	0	18	0	1	1	1	1	Intern	4	0	0	0	2	3	1	1	3	1	2	1	1	3	2	0	2	2	0	0	0	0	Mask Gloves	1	1	1	2	This month	1		1	1	7	0	After 6h
ON	NRH	6	0	0	Surgery	2	0	19	0	1	1	1	1	Nurse	2	2	0	0	2	3	1	1	3	1	2	1	1	2	3	0	3	3	1	1	1	0	Gloves Mask	1	1	1	4	This month	1		0	1	6	0	After 4h
ON	NRH	7	0	0	Obsetrics and gynaecology	4	0	21	0	1	1	1	1	Intern	4	0	0	0	1	2	0	1	2	0	2	1	1	1	1	0	1	1	0	0	0	1	Gloves	1	1	0	0	Never had	0				9	0	Do 0t have breaks
ON	NRH	8	0	0	Obsetrics and gynaecology	4	0	23	0	1	1	2	2	Third year medical student	4	0	0	0	1	2	0	1	3	1	2	1	0	2	2	0	2	2	0	0	0	0	Gloves	1	1	1	1	Last 12 months	1	1	0	1	10	0	After 6h
ON	NRH	9	0	0	Medical ward	1	0	36	1	0	0	2	2	Doctor	0	11	2	0	2	3	1	1	3	1	2	1	1	3	3	1	3	2	0	1	1	0	Gloves Mask	1	1	1	3	Last 6 months	1	1	0	1	8	0	After 6h
ON	NRH	10	0	0	Pediatric	3	0	22	0	1	1	1	1	Intern	4	0	0	0	1	3	1	1	3	1	2	1	1	3	3	1	3	3	1	1	1	0	Gloves	1	1	1	1	Last 6 months	1	1	0	1	6	0	After 4h
ON	NRH	11	0	0	Pediatric	3	0	21	0	1	1	2	2	Intern	4	0	0	0	1	3	1	1	1	0	2	1	1	2	2	0	3	3	1	1	0	0	Gloves	1	1	1	3	This month	1		0	1	6	0	After 6h
ON	NRH	12	0	0	Surgery	2	1	28	0	1	1	0	0	intern	4	1	0	2	1	3	1	1	3	1	2	1	1	0	0	0	0	0	0	0	0	0	Gloves Mask	1	1	1	1	Last 6 months	1	1	0	1	8	0	After 6h
ON	NRH	13	0	0	Obsetrics and gynaecology	4	1	25	0	1	1	2	2	Intern	4	0.4	0	0	2	3	1	1	1	0	2	1	1	1	1	0	2	2	0	0	0	1	Gloves	1	1	1	1	Last 6 months	1	1	0	1	12	1	After 6h
ON	NRH	14	0	0	Surgery	2	1	27	0	0	0	1	1	intern	4	1	0	0	1	3	1	1	3	1	1	0	1	1	1	0	3	3	1	1	1	1	Gloves	1	1	1	4	Last 6 months	1	1	1	1	8	0	After 6h
ON	NRH	15	0	0	Nutrition	3	1	22	0	1	1	0	0	Intern	4	0.2	0	0	1	3	1	0	0	0	0	0	1	1	1	0	3	3	1	1	0	1	Gloves	1	1	0	0	Never had	0				8	0	After 6h
ES	NRH	16	0	0	Nutrition	3	0	30	1	1	1	2	2	Nutritionist	0	3	0	0	1	3	1	0	0	0	0	0	1	2	2	0	3	3	1	1	0	0	Gloves	1	1	1	1	Last 6 months	1	1	0	1	8	0	After 6h
ON	NRH	17	0	0	TB clinic	1	1	45	2	0	0	2	2	Community linkage facilitator	1	12	2	0	2	3	1	0	0	0	0	0	1	1	1	0	2	2	0	0	0	0	Gloves Mask	1	1	1	1	This month	1		1	1	9	0	After 6h
ON	NRH	18	0	0	Internal medicine	1	1	25	0	1	1	0	0	Intern	4	0.6	0	0	0	3	1	1	3	1	2	1	1	0	0	0	3	3	1	1	1	1	Gloves	1	1	0	0	Never had	0				14	1	After 6h
ON	NRH	19	0	0	Internal medicine	1	1	24	0	1	1	0	0	Intern	4	0.5	0	2	0	3	1	1	2	0	2	1	1	1	2	0	2	2	0	0	0	1	Gloves	1	1	1	2	Last 12 months	1	1	1	1	12	1	After 6h
ON	NRH	20	0	0	Internal medicine	1	0	23	0	1	1	2	2	Medical student	4	0.5	0	0	1	3	1	1	3	1	2	1	0	2	2	0	2	2	0	0	0	0	Gloves	1	1	1	1	This month	1		0	1	10	0	After 6h
ON	NRH	21	0	0	Internal medicine	1	0	25	0	1	1	2	2	intern	4	1	0	0	1	3	1	1	3	1	2	1	1	2	2	0	2	2	0	0	0	0	Gloves	1	1	1	1	Last 6 months	1	1	0	1	6	0	After 6h
ON	NRH	22	0	0	Internal medicine	1	1	25	0	1	1	2	2	intern	4	1	0	0	1	3	1	1	2	0	2	1	0	1	2	0	1	1	0	0	0	0	Gloves Mask	1	1	1	3	More than 1 year	2	1	0	1	12	1	After 6h
ON	NRH	23	0	0	Pediatric	3	0	28	0	1	1	1	1	Nurse	2	2	0	0	1	3	1	1	2	0	2	1	1	2	2	0	2	2	0	0	0	0	Gloves	1	1	1	1	Last 6 months	1	1	0	1	6	0	After 4h
ON	NRH	24	0	0	Pediatric	3	0	26	0	1	1	1	1	Nurse	2	2	0	0	2	3	1	1	2	0	2	1	1	2	2	0	2	2	0	0	0	0	Gloves	1	1	1	2	Last 6 months	1	1	1	1	6	0	After 6h
ON	NRH	25	0	0	Pediatric	3	0	23	0	1	1	1	1	Midwife	2	1.5	0	0	2	3	1	1	2	0	2	1	0	1	2	0	3	3	1	1	0	0	Gloves	1	1	1	4	This month	1		1	1	6	0	After 4h
ON	NRH	26	0	0	Internal medicine	1	1	29	0	1	1	2	2	Intern	4	1	0	0	0	3	1	1	2	0	2	1	1	2	2	0	3	3	1	1	0	0	Gloves	1	1	1	1	More than 1 year	2	1	1	1	12	1	After 6h
ON	NRH	27	0	0	Nursing	1	0	32	1	0	0	1	1	Nurse	2	12	2	0	3	1	0	1	0	0	0	0	0	2	2	0	1	1	0	0	0	1	Gloves	1	1	1	2	Last 12 months	1	1	1	1	8	0	After 6h
ON	NRH	28	0	0	Surgery	2	0	19	0	1	1	1	1	Nurse	2	2	0	0	1	3	1	1	1	0	2	1	1	1	1	0	3	3	1	1	0	0	Gloves	1	1	0	0	Never had	0				6	0	After 6h
ON	NRH	29	0	0	Surgery	2	0	28	0	0	0	0	0	Nurse	2	1	0	0	1	3	1	1	3	1	2	1	0	2	2	0	3	3	1	1	1	0	Gloves Mask	1	1	1	2	Last 6 months	1	1	1	1	8	0	After 6h
ES	NRH	30	0	0	Nutrition	3	0	26	0	1	1	2	2	Nurse	2	3	0	0	0	3	1	0	0	0	0	0	0	2	3	0	1	2	0	0	0	0	Mask	1	1	1	1	Last 12 months	1	1	1	1	8	0	Do 0t have breaks
ES	NRH	31	0	0	Nutrition	3	0	25	0	1	1	2	2	Student	4	4	1	0	0	3	1	0	0	0	0	0	0	1	2	0	1	1	0	0	0	0	Mask	1	1	1	2	Last 6 months	1	1	1	1	8	0	Do 0t have breaks
ES	NRH	32	0	0	Nutrition	3	0	24	0	1	1	2	2	Student	4	4	1	0	0	3	1	0	0	0	1	0	0	1	3	0	0	2	0	0	0	0	Mask	1	1	0	0	Never had	0				8	0	After 4h
ES	NRH	33	0	0	Surgery	2	0	41	2	0	0	2	2	Nurse	2	3	0	2	2	1	0	1	1	0	2	1	1	1	2	0	1	2	0	0	0	0	Mask Gloves	1	1	1	1	More than 1 year	2	1	1	1	10	0	Do 0t have breaks
ES	NRH	34	0	0	Surgery	2	1	25	0	1	1	0	0	intern	4	1	0	2	0	1	0	1	1	0	1	0	0	3	3	1	1	2	0	1	0	0	Gloves	1	1	0	0	Never had	0				12	1	After 4h
ES	NRH	35	0	0	Surgery	2	0	40	2	0	0	0	0	Intern	4	3	0	0	0	2	0	1	2	0	1	0	0	1	2	0	1	2	0	0	0	0	Gloves	1	1	0	0	Never had	0				8	0	After 4h
ES	NRH	36	0	0	Surgery	2	0	30	1	0	0	2	2	Intern	4	1	0	0	0	0	0	1	2	0	0	0	1	0	3	0	1	3	0	0	0	0	Mask Gloves	1	1	0	0	Never had	0				8	0	Do 0t have breaks
ES	NRH	37	0	0	Maternity	4	0	25	0	0	0	2	2	Nurse	2	2	0	0	0	1	0	1	0	0	0	0	0	0	2	0	0	3	0	0	0	0	Gloves	1	1	0	0	Never had	0				8	0	After 4h
ES	NRH	38	0	0	Surgery	2	1	24	0	0	0	0	0	Intern	4	3	0	0	0	3	1	1	3	1	1	0	1	1	1	0	3	3	1	1	1	0	Gloves Mask	1	1	1	1	Last 12 months	1	1	1	1	8	0	After 4h
ES	NRH	39	0	0	Surgery	2	0	22	0	1	1	0	0	Intern	4	1	0	0	0	3	1	1	2	0	2	1	1	0	3	0	0	2	0	0	0	0	Gloves	1	1	1	1	This month	1		1	1	8	0	Do 0t have breaks
ES	NRH	40	0	0	Surgery	2	0	24	0	1	1	1	1	Nurse	2	3	0	0	0	3	1	0	0	0	0	0	1	0	1	0	2	2	0	0	0	0	Gloves	1	1	0	0	Never had	0				8	0	After 4h
ES	NRH	41	0	0	Maternity	4	0	25	0	1	1	1	1	Intern	4	1	0	0	2	3	1	1	2	0	2	1	1	1	3	0	2	2	0	0	0	0	Gloves	1	1	1	2	This month	1		1	1	8	0	Do 0t have breaks
ES	NRH	42	0	0	Maternity	4	0	26	0	1	1	1	1	Nurse	2	1	0	0	0	3	1	1	2	0	2	1	1	2	2	0	3	3	1	1	0	0	Gloves	1	1	1	1	This month	1		1	1	8	0	Do 0t have breaks
ES	NRH	43	0	0	Maternity	4	0	22	0	1	1	1	1	Intern	4	1	0	0	0	3	1	1	3	1	2	1	0	0	1	0	3	3	1	1	1	0	Gloves	1	1	1	2	This month	1		1	1	8	0	Do 0t have breaks
ES	NRH	44	0	0	Pediatric	3	0	26	0	0	0	2	2	intern	4	1	0	0	0	2	0	1	1	0	0	0	1	1	1	0	3	3	1	1	0	0	Gloves	1	1	0	0	Never had	0				12	1	After 4h
ES	NRH	45	0	0	Pediatric	3	0	28	0	1	1	0	0	Intern	4	3	0	0	1	0	0	1	2	0	2	1	1	0	0	0	3	3	1	1	0	0	Gloves	1	1	1	1	Last 12 months	1	1	1	1	8	0	After 6h
ES	NRH	46	0	0	Pediatric	3	0	22	0	1	1	2	2	Doctor	0	3	0	0	0	3	1	0	1	0	0	0	0	2	1	0	2	1	0	0	0	0	Gloves	1	1	1	2	Last 6 months	1	1	1	1	8	0	After 4h
ES	NRH	47	0	0	Pediatric	3	1	30	1	0	0	3	2	Intern	4	3	0	0	0	3	1	1	1	0	0	0	0	0	1	0	2	3	0	0	0	0	Gloves	1	1	1	3	Last 6 months	1	1	1	1	8	0	After 4h
ES	NRH	48	0	0	Pediatric	3	0	22	0	1	1	3	2	Intern	4	3	0	0	0	1	0	1	2	0	1	0	1	2	2	0	1	1	0	0	0	0	Gloves	1	1	1	2	Last 6 months	1	1	1	1	8	0	After 4h
ES	NRH	51	0	0	Dental	2	1	45	2	0	0	3	2	Doctor	0	5	1	0	0	3	1	1	3	1	2	1	0	2	2	0	1	0	0	0	0	0	Mask Gloves	1	1	1	1	Last 6 months	1	1	1	1	8	0	After 6h
ES	NRH	52	0	0	Pediatric	3	1	28	0	1	1	3	2	intern	4	1	0	0	0	3	1	1	3	1	1	0	0	3	3	1	0	2	0	1	1	0	Mask Gloves	1	1	1	1	Last 6 months	1	1	1	1	9	0	Do 0t have breaks
ES	NRH	53	0	0	Medical ward	1	1	25	0	1	1	2	2	intern	4	1	0	0	0	3	1	1	2	0	1	0	0	0	1	0	2	2	0	0	0	1	Mask Gloves	1	1	1	1	Last 12 months	1	1	1	1	8	0	Do 0t have breaks
ES	NRH	54	0	0	Nutrition	3	0	24	0	1	1	0	0	Student	4	3	0	0	0	2	0	1	1	0	2	1	0	1	2	0	0	0	0	0	0	0	Mask Gloves	1	1	0	0	Never had	0				8	0	After 4h
ES	NRH	55	0	0	Nutrition	3	0	39	1	1	1	1	1	Nurse	2	4	1	0	0	3	1	0	0	0	0	0	0	2	1	0	3	3	1	1	0	0	Mask Gloves	1	1	0	0	Never had	0				8	0	After 6h
ES	NRH	56	0	0	Nutrition	3	0	27	0	1	1	0	0	Student	4	4	1	0	0	1	0	0	0	0	0	0	0	0	3	0	0	3	0	0	0	0	Gloves	1	1	1	1	Last 6 months	1	1	1	1	8	0	After 4h
ES	NRH	57	0	0	TB clinic	1	0	36	1	0	0	0	0	Nurse	2	8	1	2	0	3	1	1	1	0	0	0	0	0	3	0	2	2	0	0	0	0	Mask Gloves	1	1	1	2	Last 6 months	1	1	1	1	8	0	After 4h
ES	NRH	58	0	0	Medical ward	1	0	23	0	1	1	0	0	Nurse	2	2	0	0	2	2	0	1	2	0	1	0	1	2	2	0	0	2	0	0	0	0	Mask Gloves	1	1	1	1	This month	1		1	1	8	0	After 4h
ES	NRH	59	0	0	Medical ward	1	0	31	1	1	1	1	1	Nurse	2	2	0	0	0	3	1	1	3	1	1	0	0	1	2	0	2	1	0	0	0	0	Mask Gloves	1	1	1	1	This month	1		1	1	8	0	After 4h
ES	NRH	60	0	0	Medical ward	1	0	33	1	1	1	1	1	Intern	4	3	0	0	2	3	1	1	2	0	1	0	0	2	2	0	2	0	0	0	0	1	Mask Gloves	1	1	1	1	This month	1		1	1	8	0	3h
ES	NRH	61	0	0	Medical ward	1	0	28	0	1	1	1	1	Nurse	2	2	0	0	2	3	1	1	2	0	1	0	0	0	2	0	3	3	1	1	0	0	Mask Gloves	1	1	1	4	This month	1		1	1	8	0	After 4h
ES	NRH	62	0	0	Medical ward	1	0	29	0	1	1	1	1	Intern	4	1	0	0	0	2	0	1	2	0	2	1	0	2	2	0	2	2	0	0	0	0	Mask Gloves	1	1	1	4	This month	1		1	1	8	0	After 4h
ES	NRH	63	0	0	Medical ward	1	0	24	0	1	1	1	1	Nurse	2	2	0	0	0	2	0	1	1	0	2	1	0	2	0	0	0	3	0	0	0	0	Mask Gloves	1	1	1	5	This month	1		1	1	8	0	After 4h
ES	NRH	64	0	0	Pediatric	3	0	31	1	0	0	2	2	Intern	4	4	1	0	0	3	1	1	2	0	2	1	0	1	2	0	1	2	0	0	0	0	Mask Gloves	1	1	1	1	Last 12 months	1	1	1	1	8	0	After 4h
ES	NRH	65	0	0	Pediatric	3	0	23	0	1	1	1	1	Nurse	2	2	0	0	0	2	0	1	2	0	1	0	0	1	1	0	1	2	0	0	0	0	Mask Gloves	1	1	1	1	This month	1		1	1	8	0	After 4h
ES	NRH	66	0	0	Pediatric	3	0	43	2	0	0	0	0	Nurse	2	18	2	0	0	2	0	1	2	0	1	0	0	1	2	0	2	1	0	0	0	0	Mask Gloves	1	1	1	4	Last 6 months	1	1	1	1	8	0	After 6h
ES	NRH	67	0	0	Surgery	2	0	27	0	1	1	1	1	Intern	4	1	0	0	1	3	1	1	2	0	2	1	1	0	2	0	2	2	0	0	0	0	Mask Gloves	1	1	0	0	Never had	0				8	0	After 6h
ES	NRH	68	0	0	Surgery	2	0	29	0	1	1	1	1	Nurse	2	1	0	0	0	2	0	1	2	0	2	1	0	0	3	0	3	0	0	0	0	0	Mask Gloves	1	1	1	1	Last 6 months	1	1	1	1	8	0	After 6h
ES	NRH	69	0	0	Surgery	2	1	25	0	0	0	0	0	Intern	4	1	0	0	1	2	0	1	1	0	2	1	0	1	2	0	2	0	0	0	0	1	Mask Gloves	1	1	1	2	Last 6 months	1	1	1	1	8	0	After 6h
ON	NRH	70	0	0	Pediatric	3	0	42	2	0	0	0	0	Nursing officer	2	17	2	0	0	3	1	1	0	0	1	0	0	2	2	0	0	0	0	0	0	0	Gloves Mask	1	1	1	1	More than 1 year	2	0	0	1	9	0	After 6h
ON	NRH	71	0	0	Internal medicine	1	1	38	1	1	1	0	0	Senior physiotherapist	1	10	1	0	1	3	1	1	3	1	2	1	0	2	2	0	3	3	1	1	1	0	Gloves Mask	1	1	1	2	Last 12 months	1	1	0	1	8	0	After 6h
ON	NRH	72	0	0	Therapeutic and diagnostics	5	1	34	1	1	1	2	2	Pharmacist	0	12	2	0	1	3	1	0	0	0	0	0	1	1	1	0	3	3	1	1	0	1	Gloves Mask	1	1	1	2	Last 12 months	1	1	0	1	8	0	After 6h
ON	NRH	73	0	0	Pharmacy	5	1	30	1	1	1	1	1	Pharmacist	0	6	1	0	1	0	0	0	0	0	0	0	1	1	1	0	1	1	0	0	0	1	Gloves Mask	1	1	1	3	Last 6 months	1	1	0	1	8	0	After 6h
ON	NRH	74	0	0	OPD	0	1	24	0	1	1	2	2	Clinical Officer	1	1	0	2	1	3	1	1	1	0	2	1	1	1	1	0	3	3	1	1	0	0	Gloves Mask	1	1	1	3	Last 6 months	1	1	0	1	8	0	After 6h
ON	NRH	75	0	0	OPD	0	0	18	0	1	1	1	1	Nurse	2	1	0	0	2	3	1	1	3	1	2	1	0	3	3	1	0	3	0	1	1	0	Gloves	1	1	1	1	Last 12 months	1	1	0	1	5	0	Do 0t have breaks
ON	NRH	76	0	0	OPD	0	0	32	1	0	0	2	2	Nursing assistant	2	12	2	0	1	3	1	1	1	0	2	1	1	2	2	0	3	3	1	1	0	0	Gloves Mask	1	1	0	0	Never had	0				8	0	After 6h
ON	NRH	77	0	0	Surgery	2	1	22	0	1	1	0	0	Nurse	2	3	0	0	1	3	1	1	2	0	2	1	1	1	1	0	3	3	1	1	0	1	Gloves	1	1	1	1	Last 12 months	1	1	1	1	9	0	After 6h
ON	NRH	78	0	0	Accident and emergency	0	0	35	1	0	0	2	2	Nursing officer	2	15	2	0	1	3	1	1	1	0	2	1	0	1	1	0	2	2	0	0	0	0	Gloves Mask	1	1	1	2	Last 6 months	1	1	0	1	8	0	After 6h
ON	NRH	79	0	0	Accident and emergency	0	1	26	0	0	0	1	1	intern	4	1	0	0	2	3	1	1	2	0	2	1	1	1	1	0	2	2	0	0	0	0	Gloves Mask	1	1	1	2	Last 6 months	1	1	1	1	4	0	After 4h
ML	NRH	80	0	0	OPD	0	0	32	1	0	0	0	0	Nurse	2	8	1	0	3	2	0	0	1	0	0	0	1	0	0	0	2	3	0	0	0	0	Gloves	1	1	1	1	Last 6 months	1	1	1	0	8	0	Do 0t have breaks
ML	NRH	81	0	0	Eye unit	2	0	58	2	0	0	2	2	Clinical Officer	1	35	2	0	3	2	0	0	1	0	2	1	1	0	2	0	2	3	0	0	0	0	Gloves Mask	0	0	0	0	Never had	0				12	1	Do 0t have breaks
ML	NRH	82	0	0	Eye unit	2	0	50	2	0	0	0	0	Ophthalmologist	0	27	2	0	0	3	1	0	0	0	2	1	1	0	0	0	3	3	1	1	0	0	Gloves Mask	1	0	0	0	Never had	0				8	0	Time 0 specific
ML	NRH	83	0	0	Pediatric	3	0	18	0	1	1	1	1	Nurse	2	0.5	0	0	0	3	1	1	3	1	2	1	0	3	3	1	3	3	1	1	1	0	Gloves	1	0	0	0	Never had	0				5	0	Do 0t have breaks
ML	NRH	84	0	0	Pediatric	3	0	19	0	1	1	1	1	Nurse	2	0.5	0	0	2	3	1	1	3	1	2	1	0	3	3	1	3	3	1	1	1	0	Gloves	1	1	0	0	Never had	0				5	0	5
ON	NRH	85	0	0	Accident and emergency	0	1	25	0	1	1	1	1	Intern	4	0.9	0	0	2	3	1	1	2	0	2	1	1	2	2	0	3	3	1	1	0	0	Gloves Mask	1	1	1	2	Last 6 months	1	1	0	1	10	0	After 6h
ON	NRH	86	0	0	Accident and emergency	0	0	19	0	1	1	1	1	Midwife	2	2	0	0	2	3	1	1	3	1	2	1	1	2	2	0	3	3	1	1	1	0	Gloves	1	1	1	2	This month	1		0	1	6	0	After 4h
ML	NRH	87	0	0	Laboratory	5	1	40	2	0	0	3	2	Lab technologist	3	14	2	1	0	3	1	0	2	0	1	0	1	0	0	0	2	2	0	0	0	0	Gloves	1	1	1	2	Last 6 months	1	1	1	0	8	0	Do 0t have breaks
ML	NRH	88	0	0	Laboratory	5	0	37	1	0	0	2	2	Lab technician	3	12	2	1	3	3	1	1	3	1	1	0	1	0	0	0	0	1	0	0	0	1	Gloves	1	1	1	3	Last 12 months	1	1	1	1	8	0	After 6h
ML	NRH	89	0	0	Pediatric	3	0	25	0	1	1	1	1	Student	4	0.1	0	1	1	3	1	1	3	1	1	0	1	0	1	0	1	3	0	0	0	0	Gloves	1	1	1	1	Last 12 months	1	1	0	1	8	0	After 4h
ML	NRH	90	0	0	Laboratory	5	1	26	0	1	1	0	0	Lab technician	3	2	0	0	0	3	1	0	2	0	1	0	1	0	1	0	0	2	0	0	0	1	Gloves Mask	1	1	1	1	Last 12 months	1	1	1	1	8	0	After 4h
ML	NRH	91	0	0	Radiology	5	1	30	1	0	0	2	2	Dark room attendant	1	2	0	0	0	3	1	0	2	0	1	0	0	3	3	1	3	3	1	1	0	0	Gloves	1	1	1	2	Last 6 months	1	1	1	1	8	0	After 4h
ML	NRH	92	0	0	Maternity	4	1	24	0	1	1	1	1	Clinical Officer	1	0.6	0	0	0	3	1	1	3	1	1	0	0	3	2	0	1	1	0	0	0	0	Gloves Mask	1	1	1	2	Last 6 months	1	1	1	1	8	0	Do 0t have breaks
ML	NRH	93	0	0	Obsetrics and gynaecology	4	0	26	0	0	0	3	2	Intern	4	0.2	0	0	3	3	1	1	3	1	2	1	1	0	2	0	1	2	0	0	0	0	Mask Gloves	1	1	0	0	Never had	0				10	0	After 6h
ML	NRH	94	0	0	Surgery	2	0	21	0	1	1	1	1	Student	4	0.2	0	0	0	3	1	0	2	0	2	1	0	0	2	0	0	1	0	0	0	0	Gloves	1	0	0	0	Never had	0				12	1	12
ML	NRH	95	0	0	Obsetrics and gynaecology	4	0	24	0	1	1	2	2	Intern	4	0.1	0	0	0	2	0	1	2	0	2	1	1	0	0	0	1	2	0	0	0	0	Gloves	1	0	0	0	Never had	0				10	0	After 4h
ML	NRH	96	0	0	Obsetrics and gynaecology	4	0	26	0	0	0	1	1	intern	4	1.2	0	0	0	3	1	1	3	1	2	1	0	0	2	0	0	0	0	0	0	0	Gloves Mask	0	1	1	1	Last 12 months	1	1	0	1	12	1	After 4h
ML	NRH	97	0	0	Obsetrics and gynaecology	4	1	27	0	1	1	2	2	Intern	4	0.2	0	0	0	1	0	0	1	0	2	1	0	0	1	0	0	1	0	0	0	0	Gloves	1	1	0		Last 12 months	1	1	1	1	12	1	After 4h
ML	NRH	98	0	0	Post nat	4	0	32	1	1	1	2	2	Intern	4	0.2	0	0	0	3	1	1	3	1	1	0	0	0	3	0	0	2	0	0	0	0	Gloves	1	1	0	0	Never had	0				12	1	0t specific
ML	NRH	99	0	0	Accident and emergency	0	0	54	2	2	1	0	0	Nurse	2	25	2	0	3	3	1	1	2	0	1	0	0	0	1	0	0	0	0	0	0	0	Gloves Mask	1	1	0	0	Never had	0				12	1	After 4h
0J	NRH	100	0	0	Laboratory	5	1	26	0	1	1	1	1	Lab technician	3	3	0	0	2	3	1	1	3	1	2	1	0	3	3	1	2	3	0	1	1	0	Mask Gloves	1	1	1	3	Last 6 months	1	1	1	1	9	0	After 4h
0J	NRH	101	0	0	Ultrasound	5	1	28	0	1	1	0	0	Radiographer	1	8	1	2	1	3	1	1	3	1	2	1	1	2	3	0	3	3	1	1	1	0	Mask Gloves	1	1	1	2	Last 6 months	1	1	0	1	8	0	After 6h
0J	NRH	102	0	0	Pediatric	3	0	32	1	0	0	0	0	Nurse	2	9	1	2	0	3	1	1	3	1	2	1	0	3	3	1	3	2	0	1	1	1	Mask Gloves	1	1	1	3	Last 6 months	1	1	1	1	8	0	After 4h
0J	NRH	103	0	0	Laboratory	5	1	38	1	0	0	0	0	Lab technician	3	10	1	0	0	3	1	1	3	1	2	1	0	3	3	1	2	2	0	1	1	0	Mask Gloves	1	1	1	8	Last 6 months	1	1	1	1	8	0	Do 0t have breaks
0J	NRH	104	0	0	Obsetrics and gynaecology	4	1	28	0	1	1	1	1	intern	4	1	0	0	0	3	1	1	3	1	2	1	0	3	3	1	3	3	1	1	1	1	Gloves	0	0	1	1	Last 6 months	1	1	1	1	8	0	Do 0t have breaks
0J	NRH	105	0	0	Accident and emergency	0	0	32	1	1	1	2	2	Nurse	2	10	1	2	0	3	1	1	2	0	2	1	1	3	3	1	3	3	1	1	0	0	Mask Gloves	1	1	0	0	Never had	0				8	0	Do 0t have breaks
0J	NRH	106	0	0	Accident and emergency	0	1	32	1	0	0	0	0	Doctor	0	6	1	0	0	3	1	1	3	1	2	1	0	2	3	0	3	3	1	1	1	0	Gloves Mask	1	1	1	4	Last 12 months	1	1	1	1	12	1	After 6h
0J	NRH	107	0	0	Accident and emergency	0	1	28	0	1	1	3	2	Nurse	2	4	1	2	0	3	1	1	3	1	2	1	0	3	3	1	3	3	1	1	1	1	Gloves	1	1	1	3	Last 6 months	1	1	1	0	12	1	After 6h
0J	NRH	108	0	0	Surgery	2	1	32	1	1	1	0	0	Doctor	0	6	1	0	0	3	1	1	3	1	2	1	0	3	3	1	3	3	1	1	1	0	Mask Gloves	1	1	0	0	Never had	0				12	1	After 6h
0J	NRH	109	0	0	Pathology	5	1	45	2	0	0	2	2	Doctor	0	18	2	0	2	3	1	1	3	1	2	1	0	1	3	0	0	0	0	0	0	1	Mask Gloves	1	1	1	2	Last 12 months	1	1	1	1	8	0	After 4h
ML	NRH	110	0	0	Obsetrics and gynaecology	4	1	27	0	1	1	3	2	intern	4	1	0	0	0	2	0	1	3	1	2	1	0	2	2	0	3	3	1	1	0	0	Mask Gloves	1	1	1	1	More than 1 year	2	1	0	1	8	0	After 6h
ON	NRH	111	0	0	Surgery	2	1	30	1	0	0	2	2	intern	4	1	0	0	1	3	1	1	2	0	2	1	1	2	2	0	3	3	1	1	0	1	Gloves	1	1	1	1	Last 12 months	1	1	1	1	16	1	After 6h
ON	NRH	112	0	0	Surgery	2	0	30	1	0	0	1	1	Doctor	0	10	1	0	1	3	1	1	3	1	2	1	0	2	2	0	3	3	1	1	1	1	Gloves	1	1	1	1	Last 12 months	1	1	1	1	16	1	After 6h
ON	NRH	113	0	0	Accident and emergency	0	1	30	1	0	0	2	2	Intern	4	0.9	0	0	1	3	1	1	3	1	2	1	1	2	3	0	3	3	1	1	1	0	Gloves	1	1	1	3	Last 6 months	1	1	1	0	8	0	After 4h
0J	NRH	114	0	0	Theatre	2	0	22	0	1	1	1	1	Doctor	0	6	1	0	0	3	1	1	3	1	2	1	1	3	3	1	3	3	1	1	1	1	Mask Gloves	1	1	1	2	Last 6 months	1	1	1	1	8	0	After 4h
0J	NRH	115	0	0	Physiotherapy	5	0	35	1	0	0	2	2	Physiotherapist	1	8	1	0	1	2	0	1	3	1	2	1	0	3	3	1	2	2	0	1	0	0	Gloves Mask	1	1	1	2	Last 6 months	1	1	1	0	8	0	After 4h
0J	NRH	116	0	0	Maternity	4	1	27	0	1	1	0	0	Doctor	0	4	1	0	0	3	1	1	3	1	2	1	0	1	3	0	0	3	0	0	0	0	Mask	1	0	1	1	Last 6 months	1	1	1	1	12	1	After 4h
[truncated: 41 more columns]

## Sheet: Pre-test
start	end	RESEARCH ASSISTANT’S NAME	Enter a date and time	HEALTH FACILITY CODE	RESPONDENT CODE	Consent form signed?	Type of Facility	Level of the facility	In which department do you work?	Sex	How old are you?	What is your marital status?	What is your marital status	What is your religion?	What is your religion?	What is your designation in this health facility?	What is your designation in this health facility?	For how long have you been practicing ? ( in years, if less than 1 year, write 0)	Now, I am going to ask you a few questions related to PPE and hand hygiene.	Which type of mask do you generally use?	Which type of mask do you generally use?/Medical mask	Which type of mask do you generally use?/Cloth mask	Which type of mask do you generally use?/N95	Which type of mask do you generally use?/FFP	Which type of mask do you generally use?/Other respirator	How frequently do you change your mask?	How frequently do you change your mask?	How often do you wear a mask while treating patients during the current COVID-19 pandemic?	Did you wear a pair of new Gloves when you attended to your last patient, before this interview?	How often do you wear Gloves while treating patients during the current COVID-19 pandemic?	How frequently do you change your gloves?	Between Handwashing and use of sanitizer which one do you prefer for hand hygiene?	Between Handwashing and use of sanitizer which one do you prefer for hand hygiene?/Handwashing	Between Handwashing and use of sanitizer which one do you prefer for hand hygiene?/Sanitizer	During the COVID-19 pandemic, how often do you wash hands before contact with patients?	During the COVID-19 pandemic, how often do you wash hands after contact with patients?	During the COVID-19 pandemic, how often do you sanitize hands before contact with patients?	During the COVID-19 pandemic, how often do you sanitize hands after contact with patients?	Does PPE usage make you feel as if you do not have real contact with your patients?	Does the health facility provide the following when needed? Tick all the applied	Does the health facility provide the following when needed? Tick all the applied /Mask	Does the health facility provide the following when needed? Tick all the applied /Gloves	Are COVID-19 IPC guidelines/SOPs available in your facility?	Are COVID-19 IPC guidelines/SOPs accessible in your facility?	Have you received a COVID-19 IPC training since the start of the pandemic?	If yes: How many times?	When was the last time you had an IPC training	Was the training done using oral presentation? Ex: power point presentation	Was the training done using e-learning? Ex: Shared video demonstrating PPE usage
2022-04-13 13:00:19	2022-04-13 13:07:33	JO	2022-04-13 12:00:00	KHCIV	3	Yes	Government	HC IV	Neonatal unit	Female	27	Married		Specify	Anglican	Nurse		9		Medical mask	1	0	0	0	0	Every day( after 24 h)		Always	Yes	Always	For each patient (Single use)	Handwashing	1	0	Always	Always	Most of the time	Most of the time	No	Mask Gloves	1	1	Yes	Yes	No		Never had
2022-04-13 13:15:28	2022-04-13 13:23:03	JO	2022-04-13 13:15:00	KHCIV	4	Yes	Government	HC IV	Immunisation	Female	50	Separated/Widowed/Divorced		Other Christian		Nurse		20		Medical mask N95	1	0	1	0	0	Every day( after 24 h)		Always	No	Occasionaly	I rarely use gloves	Handwashing Sanitizer	1	1	Most of the time	Most of the time	Always	Always	Yes	Mask Gloves	1	1	Yes	Yes	No		Never had
2022-04-13 13:27:38	2022-04-13 13:34:28	JO	2022-04-13 13:43:00	KHCIV	5	Yes	Government	HC IV	Maternity	Female	29	Married		Other Christian		Specify	Midwife	7		Medical mask	1	0	0	0	0	Every day( after 24 h)		Always	Yes	Always	For each patient (Single use)	Handwashing	1	0	Always	Always	Always	Always	No	Mask Gloves	1	1	Yes	Yes	No		Never had
2022-04-13 13:42:13	2022-04-13 13:55:24	JO	2022-04-13 14:42:00	KHCIV	10	Yes	Government	HC IV	OPD	Male	34	Married		Catholic		Clinical Officer		14		Medical mask N95	1	0	1	0	0	Every day( after 24 h)		Always	Yes	Always	For each patient (Single use)	Sanitizer	0	1	Always	Always	Always	Always	Yes	Gloves Mask	1	1	Yes	Yes	Yes	1	Last 12 months	Yes	Yes
2022-04-13 14:02:07	2022-04-13 14:38:16	JO	2022-04-13 14:24:00	KHCIV	5	Yes	Government	HC IV	OPD	Male	43	Married		Specify	SDA	Clinical Officer		19		N95 Medical mask	1	0	1	0	0	After 12 hours		Always	Yes	Always	For each patient (Single use)	Sanitizer	0	1	Always	Always	Always	Always	No	Gloves Mask	1	1	Yes	Yes	Yes	4	Last 12 months	No	Yes
2022-04-13 16:03:57	2022-04-13 16:06:57	JO	2022-04-13 17:14:00	KHCIV	6	Yes	Government	HC IV	Antenatal	Female	38	Married		Catholic		Specify	Midwife	22		Medical mask	1	0	0	0	0	Every day( after 24 h)		Always	Yes	Always	After contact with more than one patient	Handwashing Sanitizer	1	1	Always	Always	Always	Always	Yes	Mask Gloves	1	1	Yes	Yes	No		Never had
2022-04-13 16:07:07	2022-04-13 16:10:12	JO	2022-04-13 16:41:00	KHCIV	7	Yes	Government	HC IV	Postnatal	Female	50	Separated/Widowed/Divorced		Specify	SDA	Nurse		25		Medical mask	1	0	0	0	0	Every day( after 24 h)		Always	Yes	Always	For each patient (Single use)	Handwashing	1	0	Always	Always	Always	Always	No	Mask Gloves	1	1	Yes	Yes	No		Never had
2022-04-13 13:52:29	2022-04-13 14:02:51	NO	2022-04-13 13:52:00	KHCIV	8	Yes	Government	HC IV	Laboratory	Male	38	Married		Catholic		Lab technician		15		Cloth mask	0	1	0	0	0	After 12 hours		Always	Yes	Always	After contact with more than one patient	Sanitizer	0	1	Occasionaly	Always	Always	Always	No	Mask Gloves	1	1	Yes	Yes	Yes	5	Last 6 months	Yes	Yes
2022-04-14 07:15:50	2022-04-14 07:25:49	NO	2022-04-14 07:16:00	KHCIV	6	Yes	Government	HC IV	Ultrasound	Male	34	Never married		Other Christian		Specify	Radiographer	0.9		Medical mask	1	0	0	0	0	Rarely		Always	No	Always	I rarely use gloves	Handwashing	1	0	Always	Always	Always	Always	No	Mask Gloves	1	1	Yes	Yes	Yes	4	Last 6 months	Yes	Yes
2022-04-14 07:26:15	2022-04-14 07:31:27	NO	2022-04-14 07:26:00	HCIV	7	Yes	Government	HC IV	Antenatal care	Female	56	Married		Catholic		Specify	Midwife	33		Medical mask	1	0	0	0	0	After 12 hours		Always	No	Occasionaly	For each patient (Single use)	Sanitizer	0	1	Most of the time	Most of the time	Most of the time	Most of the time	No	Mask Gloves	1	1	Yes	Yes	Yes	1	More than 1 year	Yes	No
[truncated: 28 more columns]
